# Supplementary material for: GPTBioInsightor—leveraging large language models for transparent scRAN-seq cell type annotations
Source: Bioinform Adv. 2026 Jan 22;6(1):vbag025. doi: 10.1093/bioadv/vbag025 (PMC12975716; doi:10.1093/bioadv/vbag025)
Supplement: vbag025_Supplementary_Data [file vbag025_supplementary_data.zip]

Archive with 6 entries (6 files):
- 31-Jan-2026_055833_Supplementary_info_2.docx
- Supplementary_info_2.docx
- Supplementary_info_1.docx
- Supplementary_figures.docx
- 31-Jan-2026_055833_Supplementary_info_1.docx
- Supplementary_tables.docx
